# Supplementary material for: LncRNA-SNHG5 mediates activation of hepatic stellate cells by regulating NF2 and Hippo pathway
Source: Commun Biol. 2024 Mar 4;7:266. doi: 10.1038/s42003-024-05971-7 (PMC10912598; doi:10.1038/s42003-024-05971-7)
Supplement: Supplementary file 3 — Supplementary Data 1 [file 42003_2024_5971_MOESM3_ESM.xlsx]

## Sheet: Fig.1
Fig. 1a
	Day 0	Day 3
SNHG5	0.973	7.174
	1.213	6.799
	0.838	5.627
	1.016	6.956
	0.763	8.023
	0.856	7.315
Fig. 1b
	Ctrl	TGF-β1
SNHG5	1.18	7.717
	0.947	8.238
	1.038	7.822
Fig. 1c
	Hepatocyte	LX-2
SNHG5	0.96	4.417
	0.879	3.736
	1.076	4.274
Fig. 1f
	Ctrl	CCl4
SNHG5	0.981	6.851
	1.176	5.324
	0.935	7.582
	1.147	5.976
	0.833	5.958
	1.049	6.11
Fig. 1g
	qHSC	aHSC
SNHG5	1.136	9.014
	0.972	7.51
	1.063	7.708
	0.931	8.476
	1.003	7.051
	0.716	8.876
Fig. 1h
	Hepatocyte	qHSC			Hepatocyte	aHSC
SNHG5	0.982	0.422		SNHG5	0.984	7.276
	1.024	0.331			1.373	6.231
	1.231	0.369			0.895	8.078
	0.803	0.254			1.061	6.729
	1.068	0.475			0.921	7.426
	0.968	0.366			1.122	7.852

## Sheet: Fig.2
Fig. 2b
	Ctrl	CCl4	CCl4+Ad-shCtrl	CCl4+Ad-shSNHG5
Col1A1	0.983	5.363	5.439	1.843
	1.196	6.287	5.821	2.248
	0.831	6.882	6.422	1.432
	1.412	6.141	6.976	1.729
	0.926	5.776	6.167	2.378
	0.952	6.193	5.795	1.694
Fig. 2c
	Ctrl	CCl4	CCl4+Ad-shCtrl	CCl4+Ad-shSNHG5
Type I Collagen	0.996	2.29	2.308	1.885
	0.938	2.296	2.299	1.627
	1.066	2.315	2.478	1.848
Fig. 2d
	Col1A1			α-SMA
Ad-shCtrl	1.041	0.981	0.971	0.981	1.023	1.071
Ad-shSNHG5	0.314	0.29	0.365	0.376	0.429	0.46
Fig. 2e
	TypeⅠcollagen			α-SMA
Ad-shCtrl	0.899258	1.08783	1.01291	0.951158	1.0848	0.964046
Ad-shSNHG5	0.590037	0.506666	0.596009	0.61866	0.511644	0.580999
Fig. 2f
	Ad-shCtrl	Ad-shSNHG5
EdU	30.34	27.87
	36.7	25.32
	35.24	23.63

## Sheet: Fig.3
Fig. 3a
	E-cadherin			BMP-7			Desmin			Vimenin					E-cadherin			BMP-7			Desmin			Vimenin
Ad-shCtrl	0.982	0.972	1.025	0.998	1.184	1.085	1.286	1.038	0.985	1.041	1.109	0.982		Ad-shCtrl	1.078	0.977	0.95	1.076	1	0.924	0.941	1.031	1.028	0.922	1.009	1.129
Ad-shSNHG5	3.911	3.791	4.086	2.397	2.544	2.184	0.47	0.55	0.425	0.184	0.257	0.228		Ad-shSNHG5	1.91	2.073	1.902	1.432	1.662	1.543	0.64	0.665	0.796	0.727	0.604	0.672
Fig. 3b
	E-cadherin						BMP-7						Desmin						Vimenin								E-cadherin			BMP-7			Desmin			Vimenin
CCl4+Ad-shCtrl	0.989	0.837	1.187	0.794	1.028	0.964	0.972	0.847	0.982	0.909	0.851	1.004	1.231	1.018	0.974	0.942	0.981	0.935	1.082	0.993	0.981	1.052	0.945	0.894		CCl4+Ad-shCtrl	0.895	1.023	1.082	0.981	1.041	0.837	0.935	0.991	1.13	0.962	1.005	1.03
CCl4+Ad-shSNHG5	4.939	4.56	4.693	4.154	5.247	4.402	4.011	3.752	3.509	3.797	4.327	3.157	0.357	0.526	0.382	0.395	0.418	0.464	0.198	0.236	0.158	0.202	0.144	0.147		CCl4+Ad-shSNHG5	2.249	2.421	2.389	1.62	1.484	1.447	0.652	0.756	0.814	0.524	0.597	0.65
Fig. 3e
	Ad-shCtrl	Ad-shSNHG5	Res
Transwell	90.728	74.178	54.161
	105.326	81.108	66.797
	104.914	70.728	62.018

## Sheet: Fig.4
Fig. 4b
	Ad-shCtrl	Ad-shSNHG5			Ad-shCtrl	Ad-shSNHG5
p-YAP	1.212	2.904		p-TAZ	0.702	3.006
	0.577	2.497			1.306	2.666
	1.212	3.332			0.992	3.287

## Sheet: Fig.5
Fig. 5a
	Ad-shCtrl	Ad-shSNHG5		Ad-Ctrl	Ad-SNHG5			Ad-shCtrl	Ad-shSNHG5		Ad-Ctrl	Ad-SNHG5
NF2	0.971	6.376	NF2	0.959	0.303		NF2	0.948	1.968	NF2	1.063	0.686
	1.13	6.818		1.04	0.285			0.964	1.869		1.084	0.459
	1.039	6.902		1.162	0.371			1.087	2.069		0.852	0.543
Fig. 5c
	SNHG5
hnRNP-K	0.864	0.805	0.798
NF2-Ab1	0.583	0.621	0.579
IgG	0.0929	0.081	0.048
hnRNP-K	0.682	0.74	0.774
NF2-Ab2	0.472	0.421	0.482
IgG	0.062	0.12	0.102

## Sheet: Fig.6
Fig. 6a
	Healthy controls	CHB patients			diagnosis	SNHG5
SNHG5	2.63703	1.11722			0	2.63703
	3.27915	1.29284			0	3.27915
	2.83092	1.21984			0	2.83092
	2.03281	0.846628			0	2.03281
	2.48137	0.958432			0	2.48137
	1.92471	1.14818			0	1.92471
	1.59138	0.933505			0	1.59138
	3.18131	1.00449			0	3.18131
	1.38942	1.24017			0	1.38942
	1.32847	0.867945			0	1.32847
	1.02084	1.27831			0	1.02084
	2.19692	1.15471			0	2.19692
	1.48274	1.15448			0	1.48274
	2.24821	0.895859			0	2.24821
	2.28411	1.23177			0	2.28411
	1.70876	1.10407			0	1.70876
	2.24288	1.13362			0	2.24288
	2.03601	0.954468			0	2.03601
	2.16533	1.00094			0	2.16533
	2.1818	1.02785			0	2.1818
	1.76717	1.10678			0	1.76717
	2.46597	1.26316			0	2.46597
	1.80604	0.975237			0	1.80604
	2.26791	0.490748			0	2.26791
	2.465	0.585349			0	2.465
	1.95567	0.595429			0	1.95567
	1.95249	0.655414			0	1.95249
	1.98883	0.523585			0	1.98883
	1.7553	0.513565			0	1.7553
	1.8643	0.71707			0	1.8643
	2.0683	0.732095			0	2.0683
	2.97552	0.680689			0	2.97552
	3.10673	0.557164			0	3.10673
	3.3007	0.502612			0	3.3007
	1.7189	0.670783			0	1.7189
	2.04324	0.545111			0	2.04324
	2.78385	1.40126			0	2.78385
	2.72253	1.33518			0	2.72253
	2.30782	1.50186			0	2.30782
	2.32315	1.40364			0	2.32315
	1.76149	1.33763			0	1.76149
	2.05528	1.59586			0	2.05528
	2.18017	1.44732			0	2.18017
	1.81288	1.33497			0	1.81288
	1.68101	1.51272			0	1.68101
	1.71421	1.41552			0	1.71421
	1.59001	1.5635			0	1.59001
	1.41549	0.277331			0	1.41549
	1.67195	0.405967			0	1.67195
	1.98946	0.383721			0	1.98946
	1.6548	0.395493			0	1.6548
	1.67144	0.535688			0	1.67144
	1.38488	0.347522			0	1.38488
	1.90104	0.526557			0	1.90104
	1.33601	0.245378			0	1.33601
	1.69188	0.341187			0	1.69188
	1.97647	0.665393			0	1.97647
	1.48065	0.518155			0	1.48065
	1.56868	0.57126			0	1.56868
	1.30183	0.641517			0	1.30183
	1.68022	0.665432			0	1.68022
	1.62022	0.315903			0	1.62022
	1.49632	0.517828			0	1.49632
	1.51768	0.403831			0	1.51768
	1.13167	0.474441			0	1.13167
	1.1106	0.593112			0	1.1106
	1.29637	0.598694			0	1.29637
	1.03162	1.67855			0	1.03162
	1.01817	1.5579			0	1.01817
	2.7538	1.96298			0	2.7538
	2.55858	1.709			0	2.55858
	2.74733	1.60491			0	2.74733
	2.65902	1.52633			0	2.65902
	2.65655	1.66726			0	2.65655
	2.81223	1.5896			0	2.81223
	3.43644	1.73295			0	3.43644
	3.07415	1.83381			0	3.07415
	4.01455	1.34936			0	4.01455
	3.85416	1.61579			0	3.85416
	2.46761	1.61078			0	2.46761
		1.98804			1	1.11722
		1.75253			1	1.29284
		1.36803			1	1.21984
		1.50205			1	0.846628
		1.43368			1	0.958432
		1.43419			1	1.14818
		1.48692			1	0.933505
		1.61872			1	1.00449
		1.9868			1	1.24017
		1.94461			1	0.867945
		1.70555			1	1.27831
		1.39558			1	1.15471
		1.40808			1	1.15448
		1.73502			1	0.895859
		1.64337			1	1.23177
		1.72344			1	1.10407
		1.74877			1	1.13362
		1.45902			1	0.954468
		1.59793			1	1.00094
		1.67836			1	1.02785
		1.83023			1	1.10678
		1.30341			1	1.26316
		1.61451			1	0.975237
		1.78644			1	0.490748
		1.91888			1	0.585349
		0.788598			1	0.595429
		0.877736			1	0.655414
		0.99255			1	0.523585
		0.641452			1	0.513565
		0.714553			1	0.71707
		0.739545			1	0.732095
		0.679878			1	0.680689
		0.622543			1	0.557164
		0.92735			1	0.502612
		0.602547			1	0.670783
		0.893714			1	0.545111
		0.779015			1	1.40126
		0.896062			1	1.33518
		0.653588			1	1.50186
		0.850123			1	1.40364
		0.633709			1	1.33763
		0.629559			1	1.59586
		0.704397			1	1.44732
		0.954729			1	1.33497
		0.933615			1	1.51272
		0.767909			1	1.41552
		0.739597			1	1.5635
		0.620192			1	0.277331
		0.6512			1	0.405967
		0.912694			1	0.383721
		0.75085			1	0.395493
		0.77816			1	0.535688
		0.711418			1	0.347522
		0.946538			1	0.526557
		0.862106			1	0.245378
		0.745569			1	0.341187
		0.657193			1	0.665393
		0.737839			1	0.518155
		0.951019			1	0.57126
		0.705136			1	0.641517
		0.851306			1	0.665432
		0.837846			1	0.315903
		0.834353			1	0.517828
		0.811478			1	0.403831
		0.790808			1	0.474441
		0.84577			1	0.593112
		0.935888			1	0.598694
		0.878673			1	1.67855
		0.93412			1	1.5579
		0.858111			1	1.96298
					1	1.709
					1	1.60491
					1	1.52633
					1	1.66726
					1	1.5896
					1	1.73295
					1	1.83381
					1	1.34936
					1	1.61579
					1	1.61078
					1	1.98804
					1	1.75253
					1	1.36803
					1	1.50205
					1	1.43368
					1	1.43419
					1	1.48692
					1	1.61872
					1	1.9868
					1	1.94461
					1	1.70555
					1	1.39558
					1	1.40808
					1	1.73502
					1	1.64337
					1	1.72344
					1	1.74877
					1	1.45902
					1	1.59793
					1	1.67836
					1	1.83023
					1	1.30341
					1	1.61451
					1	1.78644
					1	1.91888
					1	0.788598
					1	0.877736
					1	0.99255
					1	0.641452
					1	0.714553
					1	0.739545
					1	0.679878
					1	0.622543
					1	0.92735
					1	0.602547
					1	0.893714
					1	0.779015
					1	0.896062
					1	0.653588
					1	0.850123
					1	0.633709
					1	0.629559
					1	0.704397
					1	0.954729
					1	0.933615
					1	0.767909
					1	0.739597
					1	0.620192
					1	0.6512
					1	0.912694
					1	0.75085
					1	0.77816
					1	0.711418
					1	0.946538
					1	0.862106
					1	0.745569
					1	0.657193
					1	0.737839
					1	0.951019
					1	0.705136
					1	0.851306
					1	0.837846
					1	0.834353
					1	0.811478
					1	0.790808
					1	0.84577
					1	0.935888
					1	0.878673
					1	0.93412
					1	0.858111
Fig. 6b
ΔCT values (Col1A1 mRNA)	ΔCT values (SNHG5)
3.40889	0.245378
2.66427	0.277331
2.39018	0.315903
2.83963	0.341187
3.12037	0.347522
2.92062	0.383721
3.4688	0.395493
5.77124	0.403831
3.69286	0.405967
3.21589	0.474441
3.75353	0.490748
4.95403	0.502612
4.03897	0.513565
4.36348	0.517828
4.06579	0.518155
4.46553	0.523585
4.23577	0.526557
5.06301	0.535688
4.49146	0.545111
4.8064	0.557164
4.21884	0.57126
3.61977	0.585349
4.88283	0.593112
4.28642	0.595429
5.03437	0.598694
4.71091	0.602547
5.45206	0.620192
5.91385	0.622543
5.61879	0.629559
5.62717	0.633709
4.83853	0.641452
5.67808	0.641517
5.07907	0.6512
5.84471	0.653588
6.23769	0.655414
5.9469	0.657193
5.77098	0.665393
6.11877	0.665432
7.68785	0.670783
6.18848	0.679878
6.40558	0.680689
6.63055	0.704397
4.27408	0.705136
6.48951	0.711418
6.39993	0.714553
6.28626	0.71707
6.31416	0.732095
6.0061	0.737839
6.45181	0.739545
6.27767	0.739597
6.77865	0.745569
6.42897	0.75085
6.08954	0.767909
6.5539	0.77816
5.78536	0.779015
5.67152	0.788598
6.29358	0.790808
6.78117	0.811478
6.92128	0.834353
6.78225	0.837846
7.23756	0.84577
7.69112	0.846628
6.79354	0.850123
6.6104	0.851306
6.81129	0.858111
6.51269	0.862106
7.0813	0.867945
6.82704	0.877736
6.93281	0.878673
6.83638	0.893714
6.84493	0.895859
6.65121	0.896062
7.05484	0.912694
6.79769	0.92735
6.265	0.933505
5.87286	0.933615
4.17458	0.93412
6.89729	0.935888
6.40185	0.946538
6.90377	0.951019
6.99046	0.954468
6.03085	0.954729
7.24494	0.958432
6.94865	0.975237
7.05623	0.99255
5.96632	1.00094
8.08542	1.00449
6.99033	1.02785
5.9932	1.10407
7.00052	1.10678
7.40091	1.11722
7.53408	1.13362
7.13828	1.14818
7.06058	1.15448
7.27137	1.15471
7.5808	1.21984
7.08184	1.23177
6.81219	1.24017
7.6917	1.26316
7.09521	1.27831
8.11434	1.29284
7.12187	1.30341
6.92288	1.33497
7.32639	1.33518
6.13432	1.33763
7.14737	1.34936
7.66381	1.36803
7.39635	1.39558
7.18176	1.40126
6.59883	1.40364
4.626	1.40808
7.4752	1.41552
7.23971	1.43368
7.94677	1.43419
7.25654	1.44732
5.56478	1.45902
6.86581	1.48692
8.37015	1.50186
6.27579	1.50205
7.28044	1.51272
7.63981	1.52633
7.99131	1.5579
8.11961	1.5635
7.11268	1.5896
7.75484	1.59586
5.65619	1.59793
7.38141	1.60491
7.71228	1.61078
7.12083	1.61451
6.99474	1.61579
7.75594	1.61872
7.16578	1.64337
8.08275	1.66726
7.48571	1.67836
7.20875	1.67855
7.04394	1.70555
8.89885	1.709
7.35107	1.72344
7.95754	1.73295
5.98794	1.73502
7.07622	1.74877
6.88811	1.75253
7.95046	1.78644
7.50657	1.83023
8.41922	1.83381
8.04707	1.91888
8.26966	1.94461
8.20943	1.96298
8.96544	1.9868
8.56998	1.98804
Fig. 6c
	0-1	2-4	5-6
SNHG5	1.98804	1.39558	0.732095
	1.9868	1.61872	0.71707
	1.96298	1.59586	0.704397
	1.94461	1.5635	0.665393
	1.91888	1.5579	0.657193
	1.83381	1.51272	0.655414
	1.83023	1.50205	0.653588
	1.75253	1.48692	0.6512
	1.74877	1.45902	0.641517
	1.73502	1.44732	0.641452
	1.73295	1.43419	0.633709
	1.72344	1.43368	0.629559
	1.70555	1.40808	0.622543
	1.67855	1.40364	0.620192
	1.66726	1.40126	0.598694
	1.64337	1.36803	0.593112
	1.61579	1.34936	0.585349
	1.61451	1.33763	0.557164
	1.61078	1.33518	0.545111
	1.60491	1.30341	0.526557
	1.59793	1.27831	0.523585
	1.5896	1.26316	0.518155
	1.52633	1.24017	0.517828
	1.50186	1.23177	0.513565
	1.41552	1.21984	0.502612
	1.78644	1.15471	0.490748
	1.709	1.15448	0.474441
	1.67836	1.14818	0.405967
		1.11722	0.403831
		1.10678	0.395493
		1.10407	0.383721
		1.02785	0.347522
		1.00094	0.341187
		0.99255	0.315903
		0.975237	0.277331
		0.958432	0.245378
		0.954729
		0.954468
		0.951019
		0.946538
		0.935888
		0.93412
		0.933615
		0.933505
		0.92735
		0.912694
		0.896062
		0.895859
		0.893714
		0.878673
		0.877736
		0.867945
		0.862106
		0.858111
		0.851306
		0.850123
		0.846628
		0.84577
		0.837846
		0.834353
		0.790808
		0.788598
		0.779015
		0.77816
		0.767909
		0.75085
		0.745569
		0.739597
		0.739545
		0.737839
		0.811478
		0.714553
		0.711418
		0.705136
		0.680689
		0.679878
		0.670783
		0.665432
		0.602547
		0.595429
		0.57126
		0.535688
		1.13362
		1.33497
		1.29284
		1.00449
Fig. 6d
	HAI 0-4	HAI 5-7	HAI≥ 8
SNHG5	1.98804	1.5635	0.641452
	1.9868	1.29284	0.598694
	1.96298	1.24017	0.595429
	1.94461	1.21984	0.593112
	1.91888	1.15471	0.585349
	1.83381	1.15448	0.57126
	1.83023	1.13362	0.557164
	1.78644	1.10678	0.545111
	1.75253	1.10407	0.535688
	1.74877	1.02785	0.526557
	1.73502	1.00449	0.523585
	1.73295	0.99255	0.518155
	1.72344	0.975237	0.517828
	1.709	0.958432	0.513565
	1.70555	0.954729	0.502612
	1.67855	0.954468	0.490748
	1.67836	0.951019	0.474441
	1.66726	0.946538	0.405967
	1.64337	0.935888	0.403831
	1.61872	0.93412	0.395493
	1.61579	0.933615	0.383721
	1.61451	0.933505	0.347522
	1.61078	0.92735	0.341187
	1.60491	0.912694	0.315903
	1.59793	0.896062	0.277331
	1.59586	0.895859	0.245378
	1.5896	0.893714
	1.5579	0.878673
	1.52633	0.877736
	1.51272	0.867945
	1.50205	0.862106
	1.50186	0.858111
	1.48692	0.851306
	1.45902	0.850123
	1.44732	0.846628
	1.43419	0.84577
	1.43368	0.837846
	1.41552	0.834353
	1.40808	0.811478
	1.40364	0.790808
	1.40126	0.788598
	1.39558	0.779015
	1.36803	0.77816
	1.34936	0.767909
	1.33763	0.75085
	1.33518	0.745569
	1.33497	0.739597
	1.30341	0.739545
	1.27831	0.737839
	1.26316	0.732095
	1.23177	0.71707
	1.14818	0.714553
	1.11722	0.711418
	1.00094	0.705136
		0.704397
		0.680689
		0.679878
		0.670783
		0.665432
		0.665393
		0.657193
		0.655414
		0.653588
		0.6512
		0.641517
		0.633709
		0.629559
		0.622543
		0.620192
		0.602547
Fig. 6e
ΔCT values (NF2 mRNA)	ΔCT values (SNHG5)
3.471	1.98804
3.47725	1.9868
4.54292	1.96298
3.60331	1.94461
2.61024	1.91888
3.2427	1.83381
3.74795	1.83023
3.88557	1.78644
3.8072	1.75253
4.80996	1.74877
3.83417	1.73502
3.27669	1.73295
3.8788	1.72344
3.48322	1.709
3.88485	1.70555
3.50461	1.67855
3.92013	1.67836
3.7249	1.66726
3.96468	1.64337
4.98249	1.61872
3.5848	1.61579
3.44083	1.61451
3.99337	1.61078
4.31391	1.60491
4.01658	1.59793
4.45105	1.59586
4.16508	1.5896
4.38093	1.5635
3.68794	1.5579
5.19297	1.52633
4.10491	1.51272
4.15064	1.50205
3.88538	1.50186
4.20667	1.48692
4.71849	1.45902
4.62928	1.44732
3.43151	1.43419
4.641	1.43368
4.05148	1.41552
4.06753	1.40808
4.60109	1.40364
4.30419	1.40126
5.21092	1.39558
4.87348	1.36803
4.35974	1.34936
4.54429	1.33763
4.7956	1.33518
4.41598	1.33497
4.8988	1.30341
4.52734	1.29284
4.68283	1.27831
4.64652	1.26316
4.28486	1.24017
3.79831	1.23177
4.80666	1.21984
5.28125	1.15471
6.41484	1.15448
4.82063	1.14818
5.32526	1.13362
4.80259	1.11722
4.43506	1.10678
4.95189	1.10407
4.97111	1.02785
5.99701	1.00449
4.70528	1.00094
5.42898	0.99255
5.04416	0.975237
4.66389	0.958432
5.06678	0.954729
4.3754	0.954468
6.09832	0.951019
4.82951	0.946538
5.0939	0.935888
4.97338	0.93412
5.48174	0.933615
5.00284	0.933505
5.25436	0.92735
5.10791	0.912694
5.20902	0.896062
5.02923	0.895859
5.24331	0.893714
4.89115	0.878673
6.29818	0.877736
5.71824	0.867945
3.03123	0.862106
5.35811	0.858111
5.58708	0.851306
5.4273	0.850123
5.73424	0.846628
5.1646	0.84577
5.10181	0.837846
5.51119	0.834353
5.57913	0.811478
5.13771	0.790808
5.27765	0.788598
5.60092	0.779015
5.60866	0.77816
4.62418	0.767909
5.69385	0.75085
5.46489	0.745569
5.41886	0.739597
6.76091	0.739545
5.59423	0.737839
5.81617	0.732095
5.30422	0.71707
5.93803	0.714553
4.95173	0.711418
6.25816	0.705136
5.99099	0.704397
6.04343	0.680689
6.37827	0.679878
6.09726	0.670783
5.50212	0.665432
6.16755	0.665393
3.28397	0.657193
6.24068	0.655414
6.25302	0.653588
6.78555	0.6512
6.35778	0.641517
6.37352	0.641452
6.12595	0.633709
6.37672	0.629559
6.48843	0.622543
6.30874	0.620192
6.42288	0.602547
6.15525	0.598694
6.42655	0.595429
6.19691	0.593112
6.30068	0.585349
6.80266	0.57126
6.58058	0.557164
6.94825	0.545111
6.56732	0.535688
6.57657	0.526557
6.60494	0.523585
7.00603	0.518155
6.14318	0.517828
6.94795	0.513565
6.55218	0.502612
6.96004	0.490748
6.66998	0.474441
5.68414	0.405967
6.28517	0.403831
6.09919	0.395493
6.20417	0.383721
6.72085	0.347522
6.538	0.341187
6.36616	0.315903
6.11676	0.277331
6.78003	0.245378

## Sheet: Fig.S1
Fig.S1a
	Day 0	Day 3
Col1A1	0.941	1.847
	1.259	1.224
	0.935	1.937
	0.866	2.077
	1.065	1.197
	0.899	1.689
Fig.S1b
	Ctrl	TGF-β1
Col1A1	1.186	4.157
	0.949	3.997
	0.975	3.723
Fig.S1c
	Hepatocyte	LX-2
Col1A1	0.982	5.079
	1.239	4.523
	0.973	4.741
Fig.S1d
	Col1A1						α-SMA
Week 0	1.086	0.968	0.896	0.933	0.9	0.82	0.973	0.753	0.988	0.874	1.072	1.103
Week 2	1.229	1.161	1.197	1.973	1.205	0.997	1.439	0.932	1.575	1.08	1.32	1.012
Week 4	1.626	1.89	1.571	1.868	1.52	1.368	1.956	2.175	2.609	2.867	2.026	2.684
Week 6	2.217	1.793	1.994	2.492	1.749	2.888	4.218	4.002	4.532	3.889	4.16	3.377
Fig.S1e
	Ctrl	CCl4
Col1A1	0.931	2.156
	1.077	1.715
	0.957	2.565
	1.245	1.884
	0.815	2.135
	0.979	1.927
Fig.S1f
	qHSC	aHSC
Col1A1	1.338	3.733
	0.972	3.294
	0.962	4.841
	1.092	3.711
	0.835	3.558
	0.938	4.273
Fig.S1g
	Ad-shCtrl	Ad-shSNHG5-1	Ad-shSNHG5-2			Col1A1						α-SMA								E-cadherin						Desmin
SNHG5	0.976	0.347	0.729		Ad-shCtrl	1.072	0.884	0.939	1.221	0.943	0.988	1.235	0.921	1.003	1.072	0.963	0.954		Ad-shCtrl	0.929	0.852	1.306	1.082	0.903	0.947	0.954	0.832	1.126	1.157	0.945	1.077
	0.941	0.474	0.681		Ad-shSNHG5-1	0.563	0.628	0.529	0.608	0.495	0.577	0.647	0.721	0.691	0.557	0.804	0.753		Ad-shSNHG5-1	2.778	2.102	3.101	3.034	2.379	2.854	0.451	0.561	0.441	0.321	0.691	0.538
	1.008	0.455	0.737		Ad-shSNHG5-2	0.837	0.751	0.739	0.876	0.834	0.771	0.809	0.828	0.765	0.842	0.704	0.772		Ad-shSNHG5-2	2.124	2.412	1.957	2.051	1.856	2.554	0.757	0.671	0.811	0.75	0.433	0.887
	0.936	0.184	0.704
	0.881	0.393	0.796
	1.125	0.431	0.838

## Sheet: Fig.S2
Fig.S2a
	Ctrl	CCl4	CCl4+Ad-shCtrl	CCl4+Ad-shSNHG5			Ctrl	CCl4	CCl4+Ad-shCtrl	CCl4+Ad-shSNHG5
SNHG5	0.991	6.815	6.941	1.478		SNHG5	0.972	10.714	9.815	1.259
	0.878	7.378	7.512	1.207			1.233	9.589	11.592	1.612
	1.037	7.814	8.27	1.922			0.962	10.023	8.935	1.581
	1.052	8.18	8.051	1.764			0.843	11.104	9.464	1.012
	0.903	7.35	7.494	1.042			1.075	8.583	10.43	2.155
	0.938	6.649	7.751	2.297			0.945	12.74	11.047	1.827
Fig.S2b
	Ctrl	CCl4	CCl4+Ad-shCtrl	CCl4+Ad-shSNHG5
Hydroxyprolin	108.129	249.416	236.713	151.897
	98.329	256.964	257.907	162.452
	91.328	238.469	249.463	135.277
	85.308	216.634	234.036	118.084
	120.525	191.309	201.524	120.529
	97.394	258.824	223.156	141.455
Fig.S2c
	Ctrl	CCl4	CCl4+Ad-shCtrl	CCl4+Ad-shSNHG5
Col1A1	0.871	12.499	11.307	4.884
	1.324	10.924	12.242	3.951
	0.993	11.343	11.897	4.55
	0.889	13.43	10.479	3.502
	1.133	12.884	13.722	5.209
	0.969	11.368	10.208	4.305
Fig.S2d
	Ctrl	CCl4	CCl4+Ad-shCtrl	CCl4+Ad-shSNHG5
ALT	12.624	87.35	87.325	85.29
	9.258	94.432	95.235	78.349
	10.324	85.973	94.209	92.25
	8.249	80.913	80.789	81.087
	14.166	100.343	91.076	96.903
	10.887	96.821	94.973	93.924
Fig.S2e
	Ctrl	CCl4	CCl4+Ad-shCtrl	CCl4+Ad-shSNHG5
AST	18.149	209.953	205.325	200.487
	16.239	199.246	192.437	163.59
	20.44	171.258	219.236	191.844
	11.648	180.917	204.785	187.061
	27.031	220.514	170.433	219.861
	15.391	191.042	185.693	184.294

## Sheet: Fig.S3
Fig.S3a
	Ctrl	Ad-shCtrl	Ad-shSNHG5
SNHG5	0.974	0.963	0.329
	1.092	1.028	0.372
	1.026	1.102	0.317
Fig.S3b
	E-cadherin						BMP-7						Desmin						Vimenin
CCl4+Ad-shCtrl	0.971	1.139	0.942	0.852	1.289	0.833	1.21	0.983	0.918	1.031	0.943	0.833	1.195	0.989	0.727	0.924	0.893	1.082	1.072	1.011	0.983	1.104	0.892	0.935
CCl4+Ad-shSNHG5	5.819	5.582	5.351	6.913	6.431	5.129	5.198	4.811	7.063	5.476	5.227	6.144	0.303	0.329	0.269	0.379	0.249	0.348	0.216	0.194	0.293	0.139	0.192	0.302
Fig.S3c
	E-cadherin						Desmin
CCl4+Ad-shCtrl	0.942	1.029	0.706	0.998	1.148	0.974	0.977	0.881	1.369	0.992	0.854	0.983
CCl4+Ad-shSNHG5	4.832	5.219	4.172	4.519	6.146	4.476	0.372	0.191	0.298	0.401	0.375	0.252

## Sheet: Fig.S4
Fig.S4a
	Ctrl	Ad-Ctrl	Ad-SNHG5
SNHG5	0.974	0.934	4.962
	0.902	1.05	4.68
	1.013	1.329	5.309
Fig.S4b
	E-cadherin			BMP-7			Desmin			Vimenin
Ad-Ctrl	0.973	0.981	1.058	0.992	1.21	1.104	1.303	1.038	0.985	1.041	1.109	0.982
Ad-SNHG5	0.385	0.429	0.348	0.294	0.243	0.32	4.486	4.249	4.791	3.593	4.029	3.931
Fig.S4c
	Ad-Ctrl	Ad-SNHG5			Ad-Ctrl	Ad-SNHG5			Ad-Ctrl	Ad-SNHG5			Ad-Ctrl	Ad-SNHG5
p-YAP	1.001	0.497		P-TAZ	1.037	0.773		p-MST1	0.908	0.592		p-LATS1	0.815	0.647
	0.954	0.636			1.084	0.762			0.94	0.571			1.059	0.734
	1.045	0.491			0.878	0.69			1.152	0.816			1.125	0.749

[truncated: 3 more sheets: Fig.S5, Fig.S6, Fig.S7]
